# Supplementary material for: Climate and biocrust types jointly regulate soil multifunctionality and quality in drylands: evidence from the Gurbantunggut Desert
Source: Front Plant Sci. 2026 Feb 10;17:1670208. doi: 10.3389/fpls.2026.1670208 (PMC12929415; doi:10.3389/fpls.2026.1670208)
Supplement: Supplementary file 2 [file Table2.xlsx]

## Sheet: dfsem
	MAP	Rad	MAT	MAW	Lon	Lat	BSC	pH	EC	sand	MF	SQI	SVM	bsc
1	160	15027	7.65	2.625	88.117	44.4148	0.596538	8.64	62	0.999103	0.331721	0.345312	0.140817	Lich
2	163	15037	7.49167	2.63333	88.2004	44.4488	0.585116	8.48667	52.3333	1	0.383259	0.329743	0.192181	Lich
3	163	15059	7.40833	2.625	88.3586	44.5129	0.471052	8.93667	44.6667	1	0.304036	0.300327	0.141235	Lich
4	175	14954	7.25	2.55833	88.0722	44.9592	0.29699	8.89333	50.6667	0.985821	0.237952	0.228684	0.144625	Lich
5	181	14971	6.59167	2.53333	88.3962	45.0962	0.32686	9.1	44.3333	0.976744	0.251475	0.196699	0.18433	Lich
6	183	14913	6.43333	2.49167	88.4489	45.1867	0.182032	9.06	40.3333	0.987449	0.233099	0.243285	0.236805	Lich
7	182	14900	6.50833	2.51667	88.2113	45.1818	0.463439	8.85333	49	0.994405	0.318643	0.28007	0.172197	Lich
8	189	14819	6.575	2.525	88.0889	45.1549	0.24363	8.94667	47	0.987579	0.215203	0.198322	0.196392	Lich
9	190	14867	6.05	2.49167	88.4172	45.2706	0.360741	8.42	33	1	0.290767	0.231153	0.164455	Lich
10	189	14804	6.05	2.49167	88.3195	45.288	0.329578	8.36667	41.3333	0.999366	0.284953	0.245175	0.182599	Lich
11	195	14782	6.25833	2.5	88.2015	45.2675	0.34997	8.80333	42	1	0.301507	0.235415	0.12666	Lich
12	184	14830	6.84167	2.53333	87.973	45.1249	0.296447	8.67667	41.3333	1	0.211818	0.20477	0.127097	Lich
13	175	14913	7.19167	2.54167	87.8789	45.0749	0.345982	8.87333	51	1	0.259339	0.284724	0.244461	Lich
14	174	14905	7.6	2.55	87.7474	45.0164	0.357027	8.43333	44.6667	1	0.205061	0.252803	0.210615	Lich
15	170	14960	7.45833	2.54167	87.6288	45.0842	0.218153	9.05	44	1	0.264053	0.221964	0.285133	Lich
16	163	15036	7.75833	2.625	88.2399	44.5577	0.596764	8.49667	80.6667	1	0.378685	0.378061	0.318407	Lich
17	163	15005	7.91667	2.6	87.8995	44.4556	0.516157	8.91	57	1	0.38286	0.353998	0.245992	Moss
18	163	14987	7.925	2.6	87.8928	44.5126	0.565353	9.15	114.333	0.995636	0.404642	0.379348	0.233808	Moss
19	167	14947	7.84167	2.59167	87.9425	44.6356	0.437448	8.84333	53.6667	1	0.333322	0.29803	0.286196	Moss
20	165	14974	7.99167	2.59167	87.913	44.565	0.664141	8.58	80.3333	1	0.454456	0.527668	0.262207	Moss
21	162	15024	7.81667	2.60833	88.0259	44.4492	1.00558	9.18333	100.667	0.996649	0.369914	0.409895	0.271918	Moss
22	164	15019	7.95833	2.61667	88.0747	44.5222	0.609622	8.84667	75.6667	0.996811	0.521957	0.458817	0.209971	Moss
23	157	15114	7.59167	2.64167	88.4837	44.5184	0.604714	8.86	84	0.994763	0.427319	0.48065	0.168357	Moss
24	162	15107	7.59167	2.63333	88.4354	44.6075	0.407731	8.80667	55	0.995788	0.302597	0.291734	0.262779	Moss
25	164	15087	7.56667	2.60833	88.2694	44.6453	0.419014	8.95333	55	1	0.368165	0.364348	0.190811	Moss
26	167	15067	7.25	2.60833	88.2709	44.7384	0.381467	8.79	54.3333	0.99406	0.395215	0.329657	0.165347	Moss
27	165	15063	7.725	2.625	88.2308	44.6089	0.436563	8.74333	64.6667	0.998831	0.337441	0.383001	0.199466	Moss
28	167	15057	7.375	2.60833	88.2017	44.7115	0.436903	9.07667	53.3333	0.9956	0.378534	0.317011	0.315126	Moss
29	171	15050	6.98333	2.59167	88.3082	44.841	0.323197	9.11	55.6667	0.981637	0.308831	0.310237	0.211524	Moss
30	166	15085	6.98333	2.58333	88.4231	44.8586	0.324119	9.03	54.3333	0.907219	0.310931	0.289715	0.237094	Moss
31	172	15027	6.975	2.56667	88.3737	44.9497	0.244959	9.05	53.6667	0.918026	0.314035	0.3385	0.127627	Moss
32	175	14995	6.825	2.55	88.3875	45.0094	0.314701	8.77	54	0.991237	0.250474	0.251288	0.270456	Moss
33	173	15014	6.81667	2.55	88.4481	44.9966	0.254275	9.07667	54.6667	0.897042	0.323668	0.319088	0.27171	Moss
34	178	14951	6.89167	2.55833	88.2567	44.9863	0.329046	8.82333	47	0.974594	0.213623	0.21272	0.231221	Moss
35	174	14978	7.01667	2.55833	88.1463	44.9753	0.409693	9.01333	49	0.996258	0.304653	0.303955	0.144866	Moss
36	172	14994	7.30833	2.575	88.0406	44.865	0.427814	8.56333	62	0.997825	0.385178	0.38875	0.285598	Moss
37	174	14977	7.14167	2.56667	88.1332	44.9085	0.373284	8.82	56.6667	0.990261	0.360626	0.296568	0.215357	Moss
38	179	14968	6.525	2.53333	88.2963	45.1151	0.344548	8.96	48.3333	0.991843	0.216937	0.229834	0.311438	Moss
39	188	14854	6.51667	2.50833	88.0712	45.2629	0.322467	8.60333	44.3333	1	0.235377	0.2252	0.151326	Moss
40	173	14921	7.03333	2.525	87.8148	45.2269	0.309331	8.87667	61.6667	0.99525	0.312272	0.25839	0.19599	Moss
41	168	14951	7	2.525	87.7096	45.2484	0.327268	8.91	50.3333	0.952754	0.214324	0.239538	0.176748	Moss
42	172	14957	7.30833	2.53333	87.7673	45.1315	0.392883	8.97	53.3333	0.999643	0.333605	0.275567	0.149245	Moss
43	164	14983	6.78333	2.5	87.736	45.3153	0.326915	9.10667	53	0.985164	0.262482	0.264474	0.228428	Moss
44	176	14896	7.65	2.56667	87.8237	44.8807	0.492761	8.88	64.3333	0.998899	0.26082	0.281765	0.147705	Moss
45	173	14881	7.03333	2.575	87.6137	44.2636	0.421977	8.85333	77.6667	0.979866	0.350835	0.381268	0.259149	Moss
46	161	15043	7.19167	2.50833	87.6153	45.2859	0.369689	9.04	55.6667	0.948234	0.316599	0.283365	0.235174	Moss
47	160	15000	6.9	2.5	87.6157	45.3791	0.482093	8.87	60.3333	0.844149	0.253601	0.26953	0.219872	Moss
48	157	15017	7.00833	2.49167	87.699	45.539	0.231345	8.83333	49.6667	0.948689	0.259995	0.232619	0.147062	Moss
49	156	15050	6.9	2.49167	87.6468	45.4382	0.37794	9.02333	55	0.967722	0.296926	0.264053	0.219093	Moss
50	163	14991	7.43333	2.53333	87.599	45.1333	0.408228	9.02	56.6667	0.939386	0.284709	0.312485	0.318561	Moss
51	163	14989	7.275	2.53333	87.5954	45.214	0.481367	8.75	75.6667	0.857772	0.337116	0.368342	0.292915	Moss
52	146	15041	7.61667	2.55	87.0127	45.4049	0.52916	9.16	107	0.957846	0.374008	0.414503	0.29228	Moss
53	156	14984	7.46667	2.54167	87.1178	45.3827	0.35806	9.09	56.6667	0.940644	0.223172	0.249551	0.170673	Moss
54	154	14996	7.58333	2.54167	87.181	45.3203	0.348296	8.99	71.3333	0.911561	0.242026	0.30765	0.463561	Moss
55	158	14979	7.475	2.54167	87.324	45.2791	0.269654	9.1	52.3333	0.883185	0.352269	0.321837	0.156527	Moss
56	169	14891	7.33333	2.525	87.4553	45.2631	0.461022	8.93667	62.3333	0.993696	0.331645	0.325958	0.232332	Moss
57	160	15028	7.28333	2.51667	87.5961	45.2464	0.299487	9.11	51.3333	0.953377	0.298121	0.30206	0.269082	Moss
58	168	14970	7.68333	2.575	87.8747	44.8059	0.441569	8.76667	50.6667	1	0.322643	0.256405	0.194906	Moss
59	168	15010	7.68333	2.59167	87.9665	44.7168	0.522111	8.55	62.6667	1	0.310523	0.360645	0.269961	Moss
60	167	14988	7.875	2.6	88.043	44.6354	0.315888	8.7	54	1	0.192649	0.228691	0.263979	Moss
61	180	14860	7.4	2.55	87.8587	44.9806	0.178354	8.25333	50.3333	0.998744	0.352027	0.338886	0.283576	Sand
62	149	14961	6.71667	2.5	87.451	45.6857	0.219418	9.23	59	0.95947	0.224	0.229258	0.296328	Sand
63	134	15114	8.69167	2.575	86.563	45.4516	0.21438	9.05333	59	0.894821	0.228629	0.224402	0.241536	Sand
64	142	15016	8.44167	2.56667	86.752	45.4559	0.220614	9.06333	51.6667	0.816851	0.259691	0.213327	0.207499	Sand
65	145	15049	8	2.55833	86.901	45.4441	0.0971551	9.14	48.3333	0.908599	0.305845	0.21948	0.197334	Sand
66	150	15089	7.98333	2.525	88.7574	44.9475	0.148949	9.33	45.5	0.971866	0.195245	0.163346	0.15587	Sand
67	165	15035	7.35833	2.54167	88.6618	44.9402	0.176767	7.94667	35.6667	0.970571	0.206155	0.174946	0.279293	Sand
68	159	15094	7.80833	2.55833	88.6952	44.8702	0.109938	8.66667	45	0.91638	0.222037	0.182113	0.123386	Sand
69	170	15017	7	2.55833	88.5618	44.9266	0.281838	9.02333	46.6667	0.861545	0.270794	0.236918	0.235545	Sand
70	167	15067	6.8	2.54167	88.5381	45.0337	0.317216	9.04333	47	0.818242	0.154997	0.185579	0.213818	Sand
71	182	14885	6.58333	2.5	88.5392	45.127	0.276708	8.92	46.3333	0.876947	0.288676	0.228279	0.120143	Sand
